# Supplementary material for: Multi-Model Segmentation Algorithm for Rotator Cuff Injury Based on MRI Images
Source: Bioengineering (Basel). 2025 Feb 21;12(3):218. doi: 10.3390/bioengineering12030218 (PMC11939712; doi:10.3390/bioengineering12030218)
Supplement: Supplementary file 1 [file bioengineering-12-00218-s001.zip]

Archive with 1 entries (1 files):
- bioengineering-3449273-supplementary.pdf
